# Supplementary material for: Withasomniferol D, a New Anti-Adipogenic Withanolide from the Roots of Ashwagandha (Withania somnifera)
Source: Pharmaceuticals (Basel). 2021 Oct 2;14(10):1017. doi: 10.3390/ph14101017 (PMC8537031; doi:10.3390/ph14101017)
Supplement: Supplementary file 1 [file pharmaceuticals-14-01017-s001.zip]

Archive with 1 entries (1 files):
- pharmaceuticals-1363902-supplementary-done.pdf
